# Supplementary material for: RRM1 Expression as a Prognostic Biomarker for Unresectable or Recurrent Biliary Tract Cancer Treated with Gemcitabine plus Cisplatin
Source: J Clin Med. 2021 Oct 11;10(20):4652. doi: 10.3390/jcm10204652 (PMC8538709; doi:10.3390/jcm10204652)
Supplement: Supplementary file 1 [file jcm-10-04652-s001.zip]

Archive with 1 entries (1 files):
- jcm-1385254-SI.pdf
